# Supplementary material for: Structural Analysis of Human LonP1 Protease Bound with the Native Substrate
Source: Life (Basel). 2026 Mar 16;16(3):478. doi: 10.3390/life16030478 (PMC13027955; doi:10.3390/life16030478)
Supplement: Supplementary file 1 [file life-16-00478-s001.zip]

Archive with 1 entries (1 files):
- life-4138914-supplementary.pdf
